# Supplementary material for: Phytochemical Composition and Antioxidant, Anti-Acetylcholinesterase, and Anti-α-Glucosidase Activity of Thymus carnosus Extracts: A Three-Year Study on the Impact of Annual Variation and Geographic Location
Source: Antioxidants (Basel). 2023 Mar 8;12(3):668. doi: 10.3390/antiox12030668 (PMC10045533; doi:10.3390/antiox12030668)
Supplement: Supplementary file 1 [file antioxidants-12-00668-s001.zip]

Archive with 1 entries (1 files):
- antioxidants-2233174-supplementary.pdf
